# Supplementary material for: Oral Health-Related Quality of Life in Rare Disorders of Congenital Facial Weakness
Source: Int J Environ Res Public Health. 2024 May 13;21(5):615. doi: 10.3390/ijerph21050615 (PMC11121611; doi:10.3390/ijerph21050615)
Supplement: Supplementary file 1 [file ijerph-21-00615-s001.zip]

Archive with 1 entries (1 files):
- ijerph-2961576-supplementary.docx
